# Supplementary material for: Traffic-related pollution history (1994–2014) determined using urban lake sediments from Nanjing, China
Source: PLoS One. 2021 Aug 2;16(8):e0255395. doi: 10.1371/journal.pone.0255395 (PMC8328331; doi:10.1371/journal.pone.0255395)
Supplement: S1 Data — (XLS) [file pone.0255395.s001.xls]

## Sheet: QH1
sample ID	depth(cm)	magnetic sesceptibility(10-8m3kg-1)
C1	1	46.4578
C2	2	48.9097
C3	3	49.7175
C4	4	49.8279
C5	5	49.6681
C6	6	49.8236
C7	7	50.2613
C8	8	49.8322
C9	9	49.6604
C10	10	50
C11	11	50.0931
C12	12	49.7553
C13	13	49.2832
C14	14	49.4737
C15	15	49.6534
C16	16	48.0372
C17	17	46.3346
C18	18	46.0714
C19	19	50.0871
C20	20	47.2328
C21	21	45.9265
C22	22	39.4107
C23	23	40.0319
C24	24	38.3384
C25	25	37.312
C26	26	34.0774
C27	27	30.2425
C28	28	30.8482
C29	29	31.8316
C30	30	29.1612
C31	31	29.7222

## Sheet: QH2
sample ID	depth(cm)	Age	magnetic sesceptibility(10-8m3kg-1)	Xfd%	ARM(mA/m)	ARM/m	SIRM	SIRM/m	ARM/SIRM	Hcr	d (0.5)(μm)	>32μm(%)	V(mg/kg)	Cr(mg/kg)	Co(mg/kg)	Ni(mg/kg)	Zn(mg/kg)	Pb(mg/kg)
E1	1	2014	46.7153	4.29688	50.013	18.2529	1172.67	427.983	0.0426487	36.6798	6.727	4.193	110.218	78.8293	18.827	39.5468	145.328	56.361
E2	2	2013.44	50.8123	5.15098	123.252	22.2477	2620.07	472.937	0.0470415	36.8582	6.795	2.143	111.574	76.515	18.1878	39.6837	147.064	57.5561
E3	3	2012.89	50.1035	4.75207	104.692	21.6754	2233.58	462.439	0.0468719	38.073	6.954	1.751	110.082	76.205	18.0451	39.1677	143.43	57.676
E4	4	2012.33	51.5548	4.92063	133.297	21.8162	2843.54	465.391	0.0468771	37.4347	7.498	6.28	111.59	78.7253	18.1674	39.3215	150.507	59.0446
E5	5	2011.78	51.3776	5.36278	139.497	22.6089	2890.68	468.505	0.0482575	36.7264	7.945	6.119	112.9	78.6232	18.3437	39.8105	145.458	59.4701
E6	6	2011.22	51.8493	5.01982	159.412	21.8373	3414.68	467.765	0.0466843	37.9292	8.025	6.384	113.404	82.892	18.387	39.9028	150.526	58.3766
E7	7	2010.67	51.3235	4.15473	151.975	22.3493	3140.04	461.77	0.0483991	37.9891	8.143	8.794	114.536	79.3892	18.4375	40.1327	149.333	60.2594
E8	8	2010.11	50.9967	4.88599	134.985	22.4228	2824.12	469.122	0.0477973	37.6391	7.531	5.938	118.589	80.8494	19.1649	41.3619	152.322	61.2019
E9	9	2009.56	49.9164	3.68509	130.116	21.7585	2765.85	462.517	0.0470437	36.898	8.015	7.845	116.583	81.3027	18.986	40.6866	151.741	59.9526
E10	10	2009	50.1764	4.56942	123.974	21.8649	2577.55	454.594	0.0480976	36.78	8.364	12.133	111.957	77.1365	18.0671	39.0542	146.918	58.561
E11	11	2008.67	50.0678	4.74255	159.479	21.6389	3404.93	461.999	0.0468376	37.3868	8.338	8.421	112.681	77.5289	18.4821	39.935	144.542	58.3898
E12	12	2008.33	50.0681	4.35374	156.944	21.382	3340.95	455.171	0.0469758	37.2821	8.587	10.098	111.858	77.3047	18.3327	39.6924	142.789	58.8778
E13	13	2008	49.112	3.75522	153.459	20.9643	3279.47	448.014	0.0467939	36.357	6.993	1.101	110.874	78.304	18.2814	39.344	144.35	58.291
E14	14	2007.38	49.4135	4.45104	148.473	21.7702	3131.14	459.112	0.0474182	37.5359	8.618	8.745	114.579	79.5244	18.6913	39.9879	144.322	58.6901
E15	15	2006.75	48.5452	4.4164	140.596	21.5308	2889.16	442.444	0.0486633	36.4248	8.59	9.795	109.36	76.6792	17.9131	38.9562	140.179	56.776
E16	16	2006.12	48.8845	5.63758	161.009	21.1298	3455.09	453.424	0.0466005	37.4507	8.602	9.229	111.286	77.519	18.0447	38.8433	141.812	58.0778
E17	17	2005.5	48.4536	4.10334	148.028	21.8009	3135.37	461.763	0.0472123	37.4364	8.313	8.875	112.094	78.3429	17.9261	39.1251	140.522	58.4087
E18	18	2004.88	47.1351	3.32851	154.014	21.0115	3289.17	448.727	0.0468246	37.5159	8.147	8.962	110.323	75.318	17.8097	38.4162	136.613	58.3325
E19	19	2004.25	47.6778	3.65297	148.08	21.492	3288.63	477.305	0.0450278	37.4887	8.496	9.24	113.744	77.9255	17.9224	38.9089	135.757	58.3878
E20	20	2003.62	48.003	4.6225	150.109	22.2055	3123.04	461.988	0.048065	37.3252	8.128	8.335	115.919	79.216	18.1773	39.86	140.257	57.8606
E21	21	2003	46.7936	4.28266	107.916	21.6265	2211.02	443.09	0.0488082	36.6622	8.253	8.351	116.501	81.9758	18.1401	39.4075	136.567	58.8075
E22	22	2002.71	47.6117	4.20712	138.972	21.4133	2967.31	457.212	0.0468344	36.408	11.656	24.376	115.427	83.038	17.9308	38.9728	132.102	58.4006
E23	23	2002.43	44.8755	4.73083	135.901	19.8977	2840.87	415.94	0.0478378	36.5868	8.429	6.934	115.111	77.9948	17.678	38.8257	131.588	57.4259
E24	24	2002.14	43.3539	4.99109	120.674	18.6513	2567.17	396.78	0.0470067	36.4528	8.362	8.905	116.297	77.9571	17.379	38.2742	119.424	54.9632
E25	25	2001.86	41.4089	4.97925	103.443	17.7737	2214.99	380.582	0.0467013	36.3111	8.875	10.336	116.397	79.3796	17.2405	37.5342	112.781	52.2605
E26	26	2001.58	42.2297	5.2	106.579	18.0032	2271.27	383.661	0.0469248	35.8097	8.656	9.25	114.499	78.1131	17.4486	37.8861	114.503	52.7836
E27	27	2001.29	41.5942	5.22648	123.239	17.8607	2552.09	369.868	0.0482895	36.4982	8.038	7.014	114.967	78.1987	17.223	37.4953	112.387	53.0715
E28	28	2001	41.9106	4.96324	117.048	18.0351	2454.3	378.167	0.047691	35.9678	8.154	7.704	114.473	77.6899	16.9535	37.3272	105.268	49.5007
E29	29	2000.4	38.2686	5.91966	98.225	15.894	2075.2	335.793	0.0473328	36.557	7.191	2.37	115.064	77.0056	17.2301	37.4433	109.182	50.0037
E30	30	1999.8	36.5559	6.40496	93.578	14.1356	1995.8	301.481	0.0468874	35.834	9.66	13.095	108.608	74.7091	16.3982	34.8986	108.072	47.4287
E31	31	1999.2	36.4512	5.28302	105.408	14.499	2263.79	311.388	0.0465625	35.9833	10.714	14.895	114.054	77.1909	16.2567	37.1756	95.9335	48.1396
E32	32	1998.6	36.3344	6.63717	89.527	14.3934	1864.51	299.76	0.0480164	36.4754	8.089	8.383	114.026	77.9388	16.3114	36.7704	97.1689	45.4791
E33	33	1998	34.953	7.3991	87.618	13.7332	1723.42	270.129	0.0508395	36.0009	10.002	18.763	117.484	79.6374	16.3788	37.1955	93.451	44.9306
E34	34	1997.4	31.0909	6.72515	72.037	13.0976	1347.54	245.007	0.0534583	37.2674	8.293	9.063	119.152	80.9428	16.5958	39.1913	94.7602	45.2504
E35	35	1996.8	30.7005	6.71141	91.818	12.6124	1715.65	235.666	0.0535179	36.1715	7.448	4.08	117.96	79.9464	16.4837	39.1437	91.6369	43.7901
E36	36	1996.2	30.7239	7.12329	76.127	12.816	1418.05	238.728	0.0536845	36.28	8.001	7.368	118.565	80.6384	16.2224	38.9731	93.8233	44.3882
E37	37	1995.6	28.6576	7.36842	79.034	11.9207	1461	220.362	0.0540958	36.4926	8.179	6.902	117.272	80.6132	16.4015	38.121	89.6129	44.2282
E38	38	1995	27.7548	5.95533	83.713	11.5307	1554.13	214.068	0.0538648	37.8508	8.131	6.239	115.649	78.9995	16.0385	37.6712	87.3003	43.6779
E39	39	1994.4	27.3425	5.89888	74.145	11.3894	1375.28	211.256	0.0539128	37.4777	8.057	5.792	115.275	79.2704	16.0367	40.8796	101.281	43.5195

## Sheet: smoke and dust
annual smoke and dust emissions (×104t)	Year
22.42	1984
23.3	1985
24.54	1986
22.5	1987
24.78	1988
21.29	1989
19.63	1990
18.27	1991
18.06	1992
19.03	1993
18.34	1994
20.3	1995
20.01	1996
26.45	1997
14.82	1998
14	1999
10.56	2000
9.84	2001
8.45	2002
10.26	2003
10.52	2004
10.13	2005
9.53	2006
8.55	2007
10.83	2008
7.29	2009
7.14	2010
5.65	2011
4.37	2012
6.53	2013
9.26	2014

## Sheet: rainfall
annaual rainfall(mm)	Year
1091.1	2014
898.4	2013
917.2	2012
1077	2011
1298.4	2010
1363.5	2009
975	2008
1070.9	2007
1106.8	2006
992.3	2005
975.1	2004
1658.3	2003
1074.6	2002
737.3	2001
1029.6	2000
1214.5	1999
1239	1998
902.8	1997
1213.5	1996
770.7	1995

## Sheet:  number of private cars
number of private cars (×104)	Year
148.559	2014
117.729	2013
96.3645	2012
79.6339	2011
64.7562	2010
50.1905	2009
38.5047	2008
31.3228	2007
22.7112	2006
18.1687	2005
12.6492	2004
8.8234	2003
5.6609	2002
3.9119	2001
2.7413	2000
1.9252	1999
1.4385	1998
1.076	1997
0.7689	1996
0.382	1995
0.3169	1994
0.2294	1993
